# Supplementary material for: The effects of endurance training on muscle oxygen desaturation during incremental exercise tests: a systematic review and meta-analysis
Source: Front Sports Act Living. 2024 Oct 24;6:1406987. doi: 10.3389/fspor.2024.1406987 (PMC11540711; doi:10.3389/fspor.2024.1406987)
Supplement: Supplementary file 1 [file Datasheet1.zip]

Archive with 3 entries (3 files):
- NIRS Results.docx
- NIRS SR Review Data June 08 (1).xlsx
- NIRSDataset - Jul 19 2022.xlsx
