# Supplementary material for: The effects of endurance training on muscle oxygen desaturation during incremental exercise tests: a systematic review and meta-analysis
Source: Front Sports Act Living. 2024 Oct 24;6:1406987. doi: 10.3389/fspor.2024.1406987 (PMC11540711; doi:10.3389/fspor.2024.1406987)
Supplement: Supplementary file 1 [file Datasheet1.zip › NIRS SR Review Data June 08 (1).xlsx]

## Sheet: Search
Search
Search Date	Search Terms	Databases	Limits

## Sheet: Eligibiity Criteria
Eligibility Criteria
EligibilityType	EligibilityTypeDescription	Criteria	PICOS	PICOSDescription	Description

## Sheet: Full-Text References
References
StudyID	StudyIDDescription	Year	Reference
2	Bellinger 2020	2020	Bellinger, P. M.; Sabapathy, S.; Craven, J.; Arnold, B.; Minahan, C. Overreaching Attenuates Training-Induced Improvements in Muscle Oxidative Capacity. Medicine & Science in Sports & Exercise 2020, 52 (1), 77–85. https://doi.org/10.1249/MSS.0000000000002095.
3	Bently 2019	2019	Bentley, R. F.; Jones, J. H.; Hirai, D. M.; Zelt, J. T.; Giles, M. D.; Raleigh, J. P.; Quadrilatero, J.; Gurd, B. J.; Neder, J. A.; Tschakovsky, M. E. Submaximal Exercise Cardiac Output Is Increased by 4 Weeks of Sprint Interval Training in Young Healthy Males with Low Initial Q̇-V̇O2: Importance of Cardiac Response Phenotype. PLOS ONE 2019, 14 (1), e0195458. https://doi.org/10.1371/journal.pone.…
4	Buchheit 2011	2011	Buchheit, M.; Ufland, P. Effect of Endurance Training on Performance and Muscle Reoxygenation Rate during Repeated-Sprint Running. Eur J Appl Physiol 2011, 111 (2), 293–301. https://doi.org/10.1007/s00421-010-1654-9.
5	Caen 2018	2018	Caen, K.; Vermeire, K.; Bourgois, J. G.; Boone, J. Exercise Thresholds on Trial: Are They Really Equivalent? Medicine & Science in Sports & Exercise 2018, 50 (6), 1277–1284. https://doi.org/10.1249/MSS.0000000000001547.
6	Caen 2019	2019	Caen, K.; Vermeire, K.; Pogliaghi, S.; Moerman, A.; Niemeijer, V.; Bourgois, J. G.; Boone, J. Aerobic Interval Training Impacts Muscle and Brain Oxygenation Responses to Incremental Exercise. Frontiers in Physiology 2019, 10.
7	Costes 2001	2001
8	Faiss 2013	2013
9	Faiss 2015	2015
10	Jacobs 2013	2013
11	Jones 2015	2015
12	Jones 2017	2017
13	Jones 2020	2020
14	Keramidas 2012	2012
15	Kime 2010	2010
16	Kime 2016	2016
17	McKay 2009	2009
18	Murias 2010	2010
19	Murias 2011	2011
20	Murias 2016	2016
21	Neary 2002	2002
22	Paquette 2020	2020	Paquette, M.; Bieuzen, F.; Billaut, F. Effect of a 3-Weeks Training Camp on Muscle Oxygenation, V˙O2 and Performance in Elite Sprint Kayakers. Front Sports Act Living 2020, 2, 47. https://doi.org/10.3389/fspor.2020.00047.
23	Park 2019	2019
24	Prieur 2013	2013
25	Rissanen 2018	2018
26	Sako 2010	2010
27	Williams 2013	2013
28	Zinner 2017	2017

## Sheet: Article Eligibility
Article Eligibility
StudyID	StudyIDDescription	Year	Eligibility of qualitative analysis	Reason	Eligibility of Quantitative analysis	Reason
1	Akca 2015	2015	Yes		Yes

## Sheet: PRISMA flow diagram
PRISMA Flow Diagram

## Sheet: PEDRo Scale
PEDro Scale
StudyID	StudyIDDescription	Eligibility	Randomization	ConcealedAllocation	BaselineComparison	BlindSubjects	BlindTherapists	BlindAssessors	AdequateFollowUP	IntentionToTreat	BetweenGroupComparison	PoinstEstimatesAndVariability

## Sheet: Author Contact
Author Contact
StudyID	StudyIDDescription	Year	Email	Contacted	Contact Date	Response	ProvidedData	Details
	Caen 2019	2019	jan.boone@ugent.be	yes	2022-06-22	No
	Bentley 2019	2019	mt29@queensu.ca	yes	2022-06-22	No
	Rissanen 2018	2018	antti-pekka.rissanen@helsinki.fi	yes	2022-06-21	Yes	Yes	Waiting for response, current supp data plos.... file june 22 1:40 pm
	Faiss 2013/2015	2013/2015	raphael.faiss@unil.ch	yes	2022-06-21	Yes	Yes	Can't use data, no incremental test
	Neary 2002	2002	pneary@unb.ca	yes	2022-06-22			next step reaching out to different researcher involved
	Paquette 2020	2020	mpaquette@insquebec.org	yes	2022-06-21	Yes	Yes	provided group data for 1000m TT
	Murias 2012/2016	2016		yes	2022-06-21	Yes	No	Don't do ramp test for NIRS
	Keramidas 2012	2012	mkeram@phed.uoa.gr	yes	2022-06-22	Yes		Sent followup
	Jones 2017	2017	g.bale@ucl.ac.uk	yes	2022-07-05	Yes		Sent to updated email
	Jacobs 2013	2013	carsten.lundby@inn.no	yes	2022-06-28	No
	Prieur 2013	2013	fabrice.prieur@univ-orleans.fr	yes	2022-07-08	No		Sent to followup email

## Sheet: FullDataSet
StudyInformation						StudyDesign					GroupCharacteristics																																IET
StudyID	StudyIDDescription	Author	Year	CompanionReport	CompanionReportDetails	StudyDesign	StudyDesignDescription	StudyDesignDetails	StudyDesignDetailsDescription	StudyDesignAdditionalInformation	GroupID	GroupDescription	GroupSize	ParticipantDescription	TrainingStatus	TrainingStatusDescription	Competitive	CompetitveDescription	Sex	SexDescription	Females	FemalePercentage	Age	AgeSD	AgeSEM	BodyMass	BodyMassSD	BodyMassSEM	Height	HeightSD	HeightSEM	BMI	BMISD	BMISEM	VO2max	VO2maxSD	VO2maxSEM	Wpeak	WpeakSD	WpeakSEM	Wmax	WmaxSD	IETDetails	IETExerciseMode	IETExerciseModeDescription	IETInitialPower	IETStageDurationMinutes	IETIncrementPower	IETTotalStages
0	Bently 2019	Bently et al.	2019	0	0.No	2	2. NonRandomizedNoncontrolled
0	Bently 2019	Bently et al.	2019	0	0.No	2	2. NonRandomizedNoncontrolled
0	Bently 2019	Bently et al.	2019	0	0.No	2	2. NonRandomizedNoncontrolled
0	Bucheit 2011	Buccheit et al.	2011	0	0.No	2	2. NonRandomizedNoncontrolled			Subset of larger study with 49 participants	1	Interval and Continuous Runs	18	Moderately trained males	3	3.Trained			1	1.Male	0	0	34	5		78	9.3
0	Caen 2019	Caen et al.	2019	0	0.No	2	2.NonRandomized			Training study with no randomization of individuals, and no control group	1	HIIT	11	Physically active students	2	2.Recreationally Trained			1	1.Male	0	0	21.8	1.2		75.7	4		181	0.08		23.1067			52.4	3.5		384	36		394.071	36.9441	1	1	1.Cycling	50	1	25	14.36
1	Caen 2019	Caen et al.	2019	0	0.No	2	2.NonRandomized			Training study with no randomization of individuals, and no control group	1	HITT	11	Physically active students	1	1.Untrained	0	0.No	1	1.Male	0	0	21.8	1.2		75.7	4		181	0.1		23.1067			52.4	3.5		384	36		394.071	36.9441	1	1	1.Cycling	50	1	25	14.36
2	Jacobs 2013	Jacobs et al.	2013	0	0.No	1	1.NonRandomized			16 untrained subjects completed 2 weeks of high intensity intervals	1	HITT Step+Ramp	16	Untrained adult males	1	1.Untrained	0	0.No	1	1.Male	0	0	27	3		77.1	2.1		181	6		23.5341			3.3	0.2		249	52				1	1	1.Cycling		1.5	30
2	Jacobs 2013	Jacobs et al.	2013	0	0.No	1	1.NonRandomized			16 untrained subjects completed 2 weeks of high intensity intervals	2	HITT TT	16	Untrained adult males	1	1. Untrained	0	0.No	1	1.Male	0	0	27	3		77.1	2.1		181	6		23.5			3.3	0.2		249	52				1	1	1.Cycling
3	Keramidas 2012	Keramidas et al. 2012	2012	0	0.No	2	2.RandomizedControlledTrial	1	1.Stratified	20 untrained subjects were a control group of a study with experimental CUFF group	1	HITT	10	Untrained subjects	1	1.Untrained	0	0.No	3	3.Mixed	7	70	22.7	4.7		67.6	18.7		168.8	12.3		23.7248			38	5.5		207	61		207	61	1	1	1.Cycling	30	1	20	9.85
4	Paquette 2020	Paquette et al.	2020	0	0.No	1	1.NonRandomized	2	2.Training camp	3 week training camp with national level athletes	1	TT 200m	8	Elite level sprint kayakers	3	3. Elite	1	1.Yes	1	1.Male	0	0	24	5		84.8	5.4								4.2	0.5
4	Paquette 2020	Paquette et al.	2020	0	0.No	1	1.NonRandomized	2	2.Training camp	3 week training camp with national level athletes	2	TT 1000m	7	Elite level sprint kayakers	3	3. Elite	1	1.Yes	1	1.Male	0	0	23.7	5.3		84.2	6								62.5	4.5
5	Rissanen 2018	Rissanen et al.	2018	0	0.No	1	1.NonRandomized	1	1.Stratified	Smaller healthy control group subset of a larger non-randomized study with diabetes patients	1	Moderate Ave	8	Untrained Healthy Controls	1	1.Untrained	0	0.No	1	1.Male	0	0	37.9	7.1		86	13		181	6		26.2507			38	4		255	17		280.478	18.6986	1	1	1.Cycling	40	3	40	6.375
6	Zinner 2017	Zinner et al.	2017	0	0.No	2	2.RandomizedControlledTrial	3	3.Matched by Gender and VO2	Randomized to either HITTarm+leg or just HITT leg	1	HITTarm+leg	10	Untrained subjects	1	1.Untrained	0	0.No	3	3.Mixed	6	60	24	2		68.1	9.1		176	8		21.9848			3	0.69		292	54		292	54	1	1	1.Cycling	120	0.5	15	12.4667
6	Zinner 2017	Zinner et al.	2017	0	0.No	2	2.RandomizedControlledTrial	3	3.Matched by Gender and VO2	Randomized to either HITTarm+leg or just HITT leg	2	HITTLeg	10	Untrained subjects	1	1.Untrained	0	0.No	3	3.Mixed	6	60				69	10.3								3.08	0.66		290	58		290	58	1	1	1.Cycling	120	0.5	15	12.3333
[truncated: 59 more columns]

## Sheet: Outcome Measure Template
StudyInformation		GroupCharacteristics		OutcomeMeasure			Pre				Post				Delta							PercentageDelta
StudyID	StudyIDDescription	GroupID	GroupDescription	OutcomeMeasure	OutcomeMeasureDescription	Units	PreSampleSize	PreMean	PreSD	PreSEM	PostSampleSize	PostMean	PostSD	PostSEM	DeltaMean	DeltaSD	DeltaSEM	DeltaSDDescription	DeltaEstimatedSD	DeltaPValue	DeltaPValueDescription	PercentageDeltaMean	PercentageImprovement	PercentageDeltaSD	PercentageDeltaSEM
1	Caen 2019	1	HITT	1	1.ΔStO2/TOI	%	11	61.2	4.3		11	64.4	5.2		3.2			0.NoSD				5.22876	-5.22876
2	Jacobs 2013	1	HITT Step + Ramp	1	1.ΔStO2/TOI	%	16	63.4	6.7		16	56.4	9.3		-7	13.1301		2.EstimatedSD	13.1301	0.0499	p<0.05	-11.041	11.041	20.7099	5.17747
2	Jacobs 2013	2	HITT TT	1	1.ΔStO2/TOI	%	16	66	6.8		16	59.6	12.2		-6.4	12.0046		2.EstimatedSD	12.0046	0.0499	p<0.05
3	Keramidas 2012	1	HITT	1	1.ΔStO2/TOI	au	10											0.NoSD
3	Keramidas 2012	1	HITT	2	2.ΔTHb	au	10											0.NoSD
4	Paquette 2020	1	TT 200m	1	1.ΔStO2/TOI	%	8	-37.8	6.6		8	-39.4	6.5		-1.6			0.NoSD				4.2328	-4.2328
4	Paquette 2020	1	TT 200m	2	2.ΔTHb	au	8	0.96	0.34		8	0.9	0.32		-0.06			0.NoSD				-6.25	6.25
4	Paquette 2020	1	TT 1000m	1	1.ΔStO2/TOI	%	7	-37.2	4.9		7	-40	6.3		-2.8			0.NoSD				7.52688	-7.52688
4	Paquette 2020	1	TT 1000m	2	2.ΔTHb	au	7	1.33	0.86		7	1.23	0.43		-0.1			0.NoSD				-7.5188	7.5188
5	Rissanen 2018	1		1	1.ΔStO2/TOI	%	8	17.54	8.92		8	22.39	8.95		4.85	7.99728		2.EstimatedSD	7.99728	0.13	0.13	27.6511	-27.6511	45.5945	16.1201
6	Zinner 2017	1	HITTArm+Leg	1	1.ΔStO2/TOI	%	10	83	7.1		10	87.7	6.1		4.7			0.NoSD				5.66265	-5.66265
6	Zinner 2017	2	HITTLeg	1	1.ΔStO2/TOI	%	10	86.5	6.6		10	85.5	7.6		-1			0.NoSD				-1.15607	1.15607
