# Supplementary material for: The effects of endurance training on muscle oxygen desaturation during incremental exercise tests: a systematic review and meta-analysis
Source: Front Sports Act Living. 2024 Oct 24;6:1406987. doi: 10.3389/fspor.2024.1406987 (PMC11540711; doi:10.3389/fspor.2024.1406987)
Supplement: Supplementary file 1 [file Datasheet1.zip › NIRSDataset - Jul 19 2022.xlsx]

## Sheet: NIRSDataset
Study Information				Participant Characteristics								Intervention							O2Sat												Wpeak										VO2peak
StudyID	StudyIDDescription	Author	Year	SampleSize	Sex	SexDescription	AgeMean	AgeSD	BodyMassMean	BodyMassSD	BMIMean	Type	TypeDescription	ExerciseMode	ExeriseModeDescription	Weeks	Frequency	Sessions	Device	DeviceDescription	O2SatPreMean	O2SatPreSD	O2SatPostMean	O2SatPostSD	O2SatDeltaMean	O2SatDeltaSD	O2SatDeltaSEM	O2SatDeltaEstimatedSD	O2SatDeltaP-Value	O2SatDeltaP-ValueDescription	WpeakPreMean	WpeakPreSD	WpeakPostMean	WpeakPostSD	WpeakDeltaMean	WpeakDeltaSD	WpeakDeltaSEM	WpeakDeltaEstimatedSD	WpeakDeltaP-Value	WpeakDeltaP-ValueDescription	VO2peakPreMean	VO2peakPreSD	VO2peakPostMean	VO2peakPostSD	VO2peakDeltaMean		VO2peakDeltaSD	VO2peakDeltaSEM	VO2peakDeltaEstimatedSD
1	Caen 2019	Caen et al.	2019	11	1	1.Both	21.8	1.2	75.7	4	23.1	1	1.Interval	1	1.Cycling	6	3	18	1	1.NIRO-200NX	82.311	5.84879	81.7664	3.6	-0.519931	9.32596	2.81188	9.32596	0.857	p = 0.857	384	36	415	39	31	22.0831	6.65831	22.0831	0.0009	p < 0.001	52.4	3.5	56.4	3.8	4	7.63359	2.84943	0.859136	2.84943
2	Keramidas 2012	Keramidas et al.	2012	10	3	3.Male	22.7	4.7	67.6	18.7	23.7	1	1.Interval	1	1.Cycling	6	3	18	2	2.InSpectra325	84.77	4.743	70.9	5.06	-13.87	19.38	6.12849	19.3784	0.0499	p < 0.05	207	61	238	77	31	43.3116	13.6963	43.3116	0.0499	p < 0.05	38	5.5	36.4	4.3	-1.6	-4.21053
3	Kime 2010	Kime et al.	2010	9	3	3.Male	27	5	62.4	12.2	21.9	2	2.Continous	1	1.Cycling	6	3	18	3	3.Moxy	80.1429	6.57143	73.7063	16.6434	-6.06061	7.88017	2.62672	7.88017	0.0499	p < 0.05											42.7	9.9	52.3	7.2	9.6	22.4824	5.61791	1.87264	5.61791
4	Rissanen 2018	Rissanen et al.	2018	8	1	1.Both	37.9	7.1	86	13	26.3	2	2.Continous	0	0.Unknown	52	4.5	34	4	4.Oxymon	75.5131	10.8334	68.9018	20.7136	-8.22703	21.3391	7.54452	21.3391	0.311616	p = 0.311616127	255	17	282	36	27	32.2773	11.4117	32.2773	0.0499	p < 0.05	38	4	46	5	8	21.0526	9.56363	3.38126	9.56363
5	Zinner 2017A+L	Zinner et al.	2017	10	3	3.Male	24	2	68.1	9.1	22	1	1.Interval	2	2.FullBody			6	1	1.NIRO-200NX	83	7.1	87.7	6.1	4.7	6.57	2.07762				292	54	304	53	12	16.7658	5.3018	16.7658	0.0499	p < 0.05	3000	690	3090	650	90	3	125.743	39.7635	125.743
6	Zinner 2017L	Zinner et al.	2017	10	3	3.Male			69	10.3		1	1.Interval	1	1.Cycling			6	1	1.NIRO-200NX	86.5	6.6	85.4	7.6	-1.1	1.54	0.486991				290	58	299	59	9	12.5743	3.97635	12.5743	0.0499	p < 0.05	3080	660	3100	580	20	0.649351	24.5534	7.76446	24.5534
			Summary	58	2.33333	#DIV/0!	26.68	4	71.4667	11.2167	23.4	1.33333	#DIV/0!	1	#DIV/0!	17.5	3.375	16.6667	2	#DIV/0!	82.0395	6.94944	78.0624	9.95282	-4.17959	11.0059	3.6127	14.4809	0.317104	#DIV/0!	285.6	45.2	307.6	52.8	22	25.4024	8.2089	25.4024	0.0401	#DIV/0!	1041.85	228.817	1063.52	208.383	21.6667		33.6655	10.7282	33.6655
																																									#REF!
																															0.0099752										0.181711
																																									#REF!
																															#VALUE!										#VALUE!
																															#VALUE!										#VALUE!
																															8.07292										7.63359
																															14.9758										-4.21053
																															#DIV/0!										22.4824
																															10.5882										21.0526
																															4.10959										3
																															3.10345										#REF!
[truncated: 2 more columns]
